# Supplementary material for: Triterpenic Acid Amides as Potential Inhibitors of the SARS-CoV-2 Main Protease
Source: Molecules. 2022 Dec 30;28(1):303. doi: 10.3390/molecules28010303 (PMC9822074; doi:10.3390/molecules28010303)
Supplement: Supplementary file 1 [file molecules-28-00303-s001.zip]

Archive with 1 entries (1 files):
- molecules-2119397-supplementary.pdf
